# Supplementary material for: Interactive Knowledge-Based Kernel PCA for Solvent Selection
Source: ACS Sustain Chem Eng. 2025 Mar 14;13(11):4349–68. doi: 10.1021/acssuschemeng.4c07974 (PMC11938374; doi:10.1021/acssuschemeng.4c07974)
Supplement: Supplementary file 2 — sc4c07974_si_002.xlsx [file sc4c07974_si_002.xlsx]

## Sheet: solvent_data
Solvent	CHEM21	REF CHEM21	CHEM21 Numerical	Molecular Weight	Boiling Point	REF Boiling Point	Melting Point	REF Melting Point	Density	REF Density	Viscosity	REF Viscosity	Vapour Pressure	REF Vapour Pressure	Refractive Index	REF Refractive Index	LogP	REF LogP	Dipole Moment	REF Dipole Moment	Dielectric Constant	REF Dielectric Constant	Alpha	REF Alpha	Beta	REF Beta	Pi	REF Pi	Dispersion	REF Dispersion	Polarity	REF Polarity	H Bonding	REF H Bonding	Molar Volume	Functional Group	Grignard	Amide Coupling 1	Amide Coupling 2	Heck	Baylis-Hillman	Suzuki-Miyaura Pd	Suzuki-Miyaura Ni	Buchwald-Hartwig	Alkene Metathesis	SNAr	cost	REF cost
1,2-Dichloroethane	Highly Hazardous	1	0	98.9596	83.4	2	-35.6	2	1.2454	2	0.78	8	78.89	10	1.4422	2	1.48	3	1.27	65	10.74	66	0	72	0.1	72	0.81	72	19	87	7.4	87	4.1	87	79.4601	No Group									97		28 £/L	92
1,2-Dimethoxyethane	Hazardous	1	1	90.12	85	3	-58	3	0.863	5	0.4859	47	48	11	1.3813	5	-0.21	3	1.71	67	7.2	67	0	72	0.41	72	0.53	72	15.4	86	6.3	86	6	86	104.426	No Group	52.3							86			54 £/L	92
2-Methoxyethanol	Hazardous	1	1	76.095	124.1	2	-85.1	2	0.9647	2	1.544	48	9.5	16	1.4024	2	-0.77	3	2.04	67	16.93	67							16.2	86	9.2	86	16.4	86	78.8794	No Group											40 £/L	92
Acetic acid	Problematic	1	2	60.0524	117.9	2	16.6	3	1.0446	2	1.056	2	15.7	17	1.372	2	-0.17	3	1.7	65	6.2	67	1.12	72	0.45	72	0.64	72	14.5	86	8	86	13.5	86	57.4884	No Group											36 £/L	92
Acetic anhydride	Problematic	1	2	102.09	139.5	2	-73.4	2	1.082	2	0.843	2	5.11	8	1.3901	2	-0.27	18	2.8	69	20.7	69	0	72	0.29	72	0.76	72	16	86	11.7	86	10.2	86	94.3527	No Group											40 £/L	92
Acetone	Recommended	1	3	58.0798	56.08	2	-94.9	2	0.7845	2	0.32	45	231	19	1.3588	2	-0.24	20	2.88	67	20.7	67	0.08	72	0.43	72	0.71	72	15.5	86	10.4	86	7	86	74.0342	No Group							96				28 £/L	92
Acetonitrile	Problematic	1	2	41.0524	81.6	4	-44	2	0.79	4	0.35	46	88.8	21	1.33934	2	-0.34	20	3.94	65	37.5	67	0.19	72	0.4	72	0.75	72	15.3	86	18	86	6.1	86	51.9651	No Group			80	58	50		99				73 £/L	92
Anisole	Recommended	1	3	108.14	153.7	5	-37.3	5	0.9956	5	0.778	11	3.54	22	1.51791	5	2.11	20	1.36	67	4.3	67	0	72	0.32	72	0.73	72	17.8	86	4.1	86	6.7	86	108.618	No Group						97		16			32 £/L	92
Benzene	Highly Hazardous	1	0	78.1134	80.08	2	5.558	2	0.8756	2	0.604	2	94.8	23	1.5011	2	2.13	20	0	65	2.275	69	0	72	0.1	72	0.59	72	18.4	86	0	86	2	86	89.2113	Arene											48 £/L	92
Benzotrifluoride	No Ranking			146.11	103.46	5	-29.05	5	1.1886	5	0.5524	49	38.83	23	1.41486	5	3.01	20	2.86	71	9.18	70							17.5	86	8.8	86	0	86	122.926	No Group											71 £/L	92
Benzyl alcohol	Problematic	1	2	108.14	205.3	2	-15.2	2	1.0419	2	5.474	2	0.094	23	1.5396	2	1.1	20	1.71	72	13	72	0.6	72	0.52	72	0.98	72	18.4	86	6.3	86	13.7	86	103.791	No Group											25 £/L	92
Carbon tetrachloride	Highly Hazardous	1	0	153.823	76.7	2	-22.2	2	1.594	2	0.91	8	115	21	1.4601	2	2.83	20	0	66	2.3	66	0	72	0.1	72	0.28	72	17.8	86	0	86	0.6	86	96.5013	No Group											10000 £/L	92
Chloroform	Highly Hazardous	1	0	119.378	61.12	2	-63.47	2	1.484	4	0.54	8	197	21	1.4459	2	1.97	20	1.01	67	4.8	67	0.2	72	0.1	72	0.58	72	17.8	86	3.1	86	5.7	86	80.4433	No Group											30 £/L	92
Cyclohexane	Problematic	1	2	84.1608	80.7	4	6.47	4	0.7781	4	0.89	8	97.5	8	1.42662	2	3.44	20	0.61	67	2	67	0	72	0	72	0	72	16.8	86	0	86	0.2	86	108.162	Alkane											21.5 £/L	92
Cyclohexanone	Problematic	1	2	98.1444	155.4	3	-31	8	0.9421	5	2.02	8	5	24	1.4507	5	0.81	20	3.08	66	16.02	66	0	72	0.53	72	0.76	72	17.8	86	6.3	86	5.1	86	104.176	No Group											29 £/L	92
Cyclopentyl methyl ether	No Ranking	1		100.16	105.45	6	-140	12	0.86	12	0.549	26	34.6	29	1.4235	26	1.59	27	1.27	27	4.76	27	0	79	0.53	79	0.42	79	16.7	88	4.3	88	4.3	86	116.465	No Group	61	100		14.5	50	98		63	73		87 £/L	92
Cyrene	No Ranking	1		128.13	227	7	-20	14	1.25	7	11.62	14	0.11	6	1.4712	6	-0.71	29	4.4	91	3.4	28	0	13	0.61	13	0.93	13	18.8	13	10.6	13	6.9	13	102.504	No Group				58	100					51	122 £/L	92
Dichloromethane	Hazardous	1	1	84.9328	39.75	4	-95	4	1.3255	4	0.41	8	435	21	1.4244	4	1.25	20	1.6	67	9.1	67	0.13	72	0.1	72	0.82	72	18.2	86	6.3	86	6.1	86	64.076	No Group		100	91						97		19 £/L	92
Diethyl ether	Highly Hazardous	1	0	74.1224	34.6	4	-116.3	4	0.7134	4	0.22	8	538	23	1.35555	4	0.89	20	1.15	67	4.3	67	0	72	0.47	72	0.27	72	14.5	86	2.9	86	5.1	86	103.9	No Group	81										20 £/L	92
Dimethyl carbonate	No Ranking	1		90.0786	90.5	2	0.5	2	1.0636	2	0.664	30	55.364	23	1.3687	30	0.15	29	0.93	69	3.17	69	0	78	0.32	78	0.44	78	15.5	78	3.9	78	9.7	78	84.6922	No Group		100				98			93		41 £/L	92
Dimethyl sulfoxide	Problematic	1	2	78.1288	189	4	18.45	4	1.1	4	1.99	8	0.6	23	1.4783	4	-1.35	20	3.96	67	46.68	67	0	72	0.76	72	1	72	18.4	86	16.4	86	10.2	86	71.0262	No Group			87	63.5	60		0				160 £/L	92
Dioxane	Hazardous	1	1	88.11	101.2	2	11.75	2	1.0337	2	1.18	8	38.1	23	1.4224	2	-0.27	20	0	67	2.2	67	0	72	0.37	72	0.55	72	19	86	1.8	86	7.4	86	85.2375	No Group											56 £/L	92
Ethanol	Recommended	1	3	46.0688	78.24	2	-114.1	2	0.7893	2	1.07	8	59.3	23	1.3611	2	-0.31	20	1.69	67	24.55	67	0.86	72	0.75	72	0.54	72	15.8	86	8.8	86	19.4	86	58.3667	Alcohol											40 £/L	92
Ethyl acetate	Recommended	1	3	88.106	77.1	2	-83.8	2	0.9003	2	0.42	8	93.2	23	1.3723	2	0.73	20	1.78	67	6	67	0	72	0.45	72	0.55	72	15.8	86	5.3	86	7.2	86	97.8629	No Group		100	89			95	100	72	97		28 £/L	92
Ethyl lactate	No Ranking			118.13	154	4	-26	2	1.0328	2	2.398	50	3.75	23	1.4124	2	-0.19	29	2.55	69	13.1	69	0.69	83	0.52	83	0.82	83	16	86	7.6	86	12.5	86	114.378	No Group											55 £/L	92
Ethylene carbonate	No Ranking			88.0628	248	8	36.4	8	1.3214	8	1.93	51	0.00979	31	1.4148	8	-0.9	29	4.51	69	89.78	69	0	80	0.32	80	0.99	80	19.4	86	21.7	86	5.1	86	66.6436	No Group											38 £/L	92
Ethylene glycol	Recommended	1	3	62.0682	197.3	2	-12.69	2	1.1135	2	16.1	8	0.092	23	1.4318	2	-1.36	20	2.31	67	37.7	67	0.9	72	0.52	72	0.92	72	17	86	11	86	26	86	55.7415	No Group											23 £/L	92
Gamma-valerolactone	No Ranking	1		100.12	205	9	-31	9	1.05	9	1.86	52	0.33	6	1.4313	6	-0.27	32	4.71	69	36.14	69	0	81	0.58	81	0.88	81	15.5	89	4.7	89	6.6	89	95.3524	No Group				78.5	73	63		25		86	98 £/L	92
Heptane	Problematic	1	2	100.203	98.38	2	-90.549	2	0.6795	2	0.395	56	46.03	23	1.3855	2	4.66	33	0	67	1.92	67	0	72	0	72	-0.08	72	15.3	86	0	86	0	86	147.466	Alkane											47 £/L	92
Hexafluoroisopropanol	No Ranking			168.05	58.9	10	-3.9	10	1.596	10	1.58	53	158	10	1.275	12	1.91	29	2.05	72	16.7	73	1.96	72	0	72	0.65	72	17.2	86	4.5	86	14.7	86	105.294	No Group											1000 £/L	92
Hexamethylphosphoramide	Highly Hazardous	1	0	179.2	233	10	6.1	10	1.03	5	3.24	55	0.03	34	1.4572	5	0.28	29	4.19	69	29	69	0	72	1.05	72	0.87	72	18.5	86	8.6	86	11.3	86	173.981	No Group											452 £/L	92
Hexane	Hazardous	1	1	86.1766	68.7	2	-95.35	2	0.6606	2	0.295	56	153	23	1.3727	2	3.9	20	0	65	1.88	67	0	72	0	72	-0.04	72	14.9	86	0	86	0	86	130.452	Alkane											70 £/L	92
i-Amyl alcohol	No Ranking			88.1492	132.5	11	-117.2	5	0.813	5	3.738	11	2.37	11	1.4075	35	1.16	20	1.7	72	15.2	72	0.84	72	0.86	72	0.4	72	15.8	86	5.2	86	13.3	86	108.425	No Group											62 £/L	92
i-Butanol	No Ranking			74.1224	108	4	-108	4	0.8018	2	3.332	57	10.4	23	1.3955	2	0.76	20	1.64	67	17.7	67	0.79	72	0.84	72	0.4	72	15.1	86	5.7	86	15.9	86	92.445	Alcohol											60 £/L	92
Isopropyl alcohol	Recommended	1	3	60.0956	82.3	2	-88.5	10	0.78509	2	2.04	8	45.4	23	1.377	5	0.05	20	1.59	72	19.4	74	0.76	72	0.95	72	0.48	72	15.8	86	6.1	86	16.4	86	76.5461	Alcohol		100							31		47 £/L	92
Isopropylacetate	Recommended	1	3	102.133	88.6	8	-73.4	8	0.8718	8	0.49	58	60.37	36	1.3773	8	1.02	37	1.75	67	6.3	67	0	82	0.4	82	0.53	82	14.9	86	4.5	86	8.2	86	117.152	No Group						96	100	77			27 £/L	92
Methanol	Recommended	1	3	32.042	64.7	4	-97.8	4	0.7866	4	0.54	8	127	21	1.3292	4	-0.77	20	1.7	67	32.7	67	0.98	72	0.66	72	0.6	72	15.1	86	12.3	86	22.3	86	40.7348	Alcohol									28		31 £/L	92
Methyl cyclohexane	Problematic	1	2	98.1876	100.9	8	-126.6	8	0.7694	8	0.687	59	46	23	1.4231	8	3.61	20	0	67	2.02	67					-0.01	84	16	86	0	86	1	86	127.616	Alkane											30 £/L	92
Methyl ethyl ketone	Recommended	1	3	72.1066	79.59	2	-86.67	2	0.7997	38	0.41	8	90.6	39	1.3788	8	0.29	20	2.76	67	18.4	67	0.06	72	0.48	72	0.67	72	16	86	9	86	5.1	86	90.1671	No Group											24 £/L	92
Methyl isobutyl ketone	Recommended	1	3	100.16	115.7	2	-85	2	0.7965	2	0.55	8	19.9	23	1.3962	2	1.31	40	2.7	67	13.11	67	0.02	72	0.48	72	0.65	72	15.3	86	6.1	86	4.1	86	125.75	No Group											30 £/L	92
Methyl tert-butyl ether	Hazardous	1	1	88.1492	55.1	2	-108.6	2	0.7353	2	0.319	63	250	23	1.3664	2	0.94	20	1.36	67	2.6	67							14.8	86	4.3	86	5	86	119.882	No Group		100				98	100	92			45 £/L	92
Methyl tetrahydrofuran	Problematic	1	2	86.1334	81	12	-136	12	0.85	27	0.4753	49	81.8	41	1.406	27	0.82	29	1.38	69	6.97	69	0	83	0.58	83	0.53	83	16.9	86	5	86	4.3	86	101.333	No Group	81	100				96	100	98	38		54 £/L	92
N,N-Dimethylethylene urea	No Ranking			114.15	225	12	8	12	1.058	12	1.9256	60	0.1	29	1.472	12	-0.03	29	2.64	72	37.6	75							17.8	90	9.5	90	9.3	90	107.892	No Group											318 £/L	92
N,N-Dimethylformamide	Hazardous	1	1	73.0944	152.8	2	-60.3	2	0.9445	4	0.79	8	3.87	23	1.42083	4	-1.01	20	3.82	67	36.71	67	0	72	0.69	72	0.88	72	17.4	86	13.7	86	11.3	86	77.3895	No Group		100		69	88						32 £/L	92
N,N-Dimethylpropylene urea	Problematic	1	2	128.18	246.5	12	-23	12	1.06	12	2.917	54	0	29	1.472	12	-0.03	29	4.17	69	36.12	69					1.08	85	18	90	10.5	90	9.7	90	120.925	No Group											350 £/L	92
Nitrobenzene	No Ranking	1		123.11	210.8	8	5.7	8	1.2037	8	1.863	8	0.245	23	1.5562	8	1.85	20	4.23	69	36.09	69	0	72	0.3	72	1.01	72	20	86	8.6	86	4.1	86	102.276	No Group											52 £/L	92
Nitromethane	Highly Hazardous	1	0	64.059	101.1	2	-28.7	2	1.1371	2	0.63	8	35.8	23	1.3817	2	-0.35	20	3.46	67	39.4	67	0.22	72	0.06	72	0.85	72	15.8	86	18.8	86	5.1	86	56.3354	No Group											96 £/L	92
N-Methyl-2-pyrrolidinone	Hazardous	1	1	85.15	202	4	-25	15	1.027	4	1.65	4	0.345	23	1.469	4	-0.38	25	4.09	67	32.2	67	0	72	0.77	72	0.92	72	18	86	12.3	86	7.2	86	82.9114	No Group				69	100						37 £/L	92
Pentane	Hazardous	1	1	72.1498	36.06	2	-129.67	2	0.6262	2	0.216	56	514.04	23	1.3575	2	3.39	20	0	67	1.8	67	0	72	0	72	-0.08	72	15.6	86	0	86	0	86	115.218	Alkane											71 £/L	92
Propylene carbonate	No Ranking			102.09	241.6	2	-48.8	2	1.2047	2	2.5	61	0.045	23	1.4189	2	-0.41	20	4.77	69	62.93	69	0	78	0.38	78	0.9	78	20	78	18	78	4.1	78	84.7431	No Group				70	80	37		22		36	43 £/L	92
p-Xylene	Problematic	1	2	106.167	138.3	2	13.3	2	0.86104	4	0.6	8	8.84	42	1.49575	4	3.15	20	0	67	2.27	67	0	72	0.12	72	0.43	72	17.6	86	1	86	3.1	86	123.301	Arene											49 £/L	92
Pyridine	Hazardous	1	1	79.1	115.25	5	-41.6	5	0.98272	5	0.88	8	20.8	23	1.5092	5	0.65	20	2.19	67	12.5	67	0	72	0.64	72	0.87	72	19	86	8.8	86	5.9	86	80.4909	No Group											130 £/L	92
t-Butanol	Recommended	1	3	74.1224	82.3	2	25.7	2	0.7886	2	4.3839	62	40.7	23	1.3878	2	0.35	20	1.31	72	10.9	72	0.42	72	0.93	72	0.41	72	15.2	86	5.1	86	14.7	86	93.9924	Alcohol											34 £/L	92
Tetrahydrofuran	Problematic	1	2	72.1066	65	8	-108.44	8	0.89	27	0.46	8	162	23	1.407	27	0.47	27	1.7	27	7.58	27	0	72	0.55	72	0.58	72	16.8	86	5.7	86	8	86	81.0187	No Group	54		84			94					27 £/L	92
Toluene	Problematic	1	2	92.1402	110.6	2	-94.9	2	0.8623	2	0.56	8	28.4	23	1.4967	2	2.73	20	0.36	67	2.33	67	0	72	0.11	72	0.54	72	18	86	1.4	86	2	86	106.854	Arene				12.5			100				30 £/L	92
Trifluoroethanol	No Ranking			100.04	74.5	12	-44	12	1.391	12	1.768	64	71.3	43	1.29	12	0.31	29	2.52	72	8.55	72	1.51	72	0	72	0.73	72	15.4	86	8.3	86	16.4	86	71.9195	No Group											358 £/L	92
Water	Recommended	1	3	18.0152	100	2	0	4	0.995	4	0.89	8	23.8	43	1.333	44	-1.38	20	1.857	76	80.1	77	1.17	72	0.47	72	1.09	72	15.5	86	16	86	42.3	86	18.1057	No Group											1 £/L	92

## Sheet: References
Number	Reference Name	Reference URL	Note
1	CHEM21 selection guide of classical- and less classical-solvents	https://pubs.rsc.org/en/content/articlelanding/2016/GC/C5GC01008J
2	Haynes, W.M. (ed.). CRC Handbook of Chemistry and Physics. CRC Press LLC, Boca Raton: FL 2014-2015		Via PubChem
3	DrugBank	https://go.drugbank.com/drugs	Via PubChem
4	O'Neil, M.J. (ed.). The Merck Index - An Encyclopedia of Chemicals, Drugs, and Biologicals. Cambridge, UK: Royal Society of Chemistry, 2013		Via PubChem
5	Budavari, S. (ed.). The Merck Index - Encyclopedia of Chemicals, Drugs and Biologicals. Rahway, NJ: Merck and Co., Inc., 1989		Via PubChem
6	Vapor Pressures, Densities, and PC-SAFT Parameters for 11 Bio-compounds	https://link.springer.com/article/10.1007/s10765-019-2570-9
7	Cyrene: A Green Solvent for the Synthesis of Bioactive Molecules and Functional Biomaterials	https://www.mdpi.com/1422-0067/23/24/15960
8	Lide, D.R. (ed.). CRC Handbook of Chemistry and Physics. 79th ed. Boca Raton, FL: CRC Press Inc., 1998-1999		Via PubChem
9	γ-Valerolactone—a sustainable liquid for energy and carbon-based chemicals	https://pubs.rsc.org/en/content/articlelanding/2008/GC/B712863K
10	National Toxicology Program, Institute of Environmental Health Sciences, National Institutes of Health (NTP). 1992. National Toxicology Program Chemical Repository Database. Research Triangle Park, North Carolina.		Via PubChem
11	Riddick, J.A., W.B. Bunger, Sakano T.K. Techniques of Chemistry 4th ed., Volume II. Organic Solvents. New York, NY: John Wiley and Sons., 1985., p. 211		Via PubChem
12	Alfa Aesar	https://www.alfa.com/	Via ChemSpider
13	Dihydrolevoglucosenone (Cyrene™) as a bio-based alternative for dipolar aprotic solvents	https://pubs.rsc.org/en/content/articlelanding/2014/cc/c4cc04133j
14	Polymer Chemistry Applications of Cyrene and its Derivative Cygnet 0.0 as Safer Replacements for Polar Aprotic Solvents	https://chemistry-europe.onlinelibrary.wiley.com/doi/full/10.1002/cssc.202101125
15	Ashford, R.D. Ashford's Dictionary of Industrial Chemicals. London, England: Wavelength Publications Ltd., 1994., p. 595		Via PubChem
16	Dow Chemical Company; The Glycol Ethers Handbook. Midland, MI: Dow Chemical Co. p.58 (1981)		Via PubChem
17	Daubert, T.E., R.P. Danner. Physical and Thermodynamic Properties of Pure Chemicals Data Compilation. Washington, D.C.: Taylor and Francis, 1989.		Via PubChem
18	ILO International Chemical Safety Cards (ICSC)	http://www.ilo.org/dyn/icsc/showcard.home	Via PubChem
19	Alarie Y et al; Toxicol Appl Pharmacol 134: 92-99 (1995)		Via PubChem
20	Hansch, C., Leo, A., D. Hoekman. Exploring QSAR - Hydrophobic, Electronic, and Steric Constants. Washington, DC: American Chemical Society., 1995		Via PubChem
21	Boublik, T., Fried, V., and Hala, E., The Vapour Pressures of Pure Substances. Second Revised Edition. Amsterdam: Elsevier, 1984.		Via PubChem
22	Ambrose D et al; J Chem Therm 8: 165-78 (1976)		Via PubChem
23	Daubert, T.E., R.P. Danner. Physical and Thermodynamic Properties of Pure Chemicals Data Compilation. Washington, D.C.: Taylor and Francis, 1989		Via PubChem
24	The Merck Index. 10th ed. Rahway, New Jersey: Merck Co., Inc., 1983., p. 391		Via PubChem
25	Sasaki H et al; Int J Pharm 44: 15-24 (1988)		Via PubChem
26	Cyclopentyl methyl ether, tert-amyl methyl ether and tert-butyl methyl ether: density, dynamic viscosity, surface tension and refractive index	https://link.springer.com/article/10.1007/s11696-017-0338-x
27	Cyclopentyl Methyl Ether as a New and Alternative Process Solvent	https://pubs.acs.org/doi/10.1021/op0680136	Dipole moment is calculated for CPME
28	Experimental and theoretical investigation of the cycloisomerization of N-propargylcarboxamide catalyzed by NHC-Au-X in green solvents	https://www.sciencedirect.com/science/article/pii/S0020169321001286?via%3Dihub
29	ACD/Labs Percepta Platform - PhysChem Module	https://www.acdlabs.com/products/percepta-platform/	Calculated values via ChemSpider
30	Kreutxberger CB; Kirk-Othmer Encyclopedia of Chemical Technology. (1999-2012). New York, NY: John Wiley & Sons; Chloroformates and Carbonates. Online Posting Date: April 16, 2001		Via PubChem
31	Howard PH, Meylan WM; Handbook of Physical Properties of Organic Chemicals. Boca Raton, FL: Lewis Publ (1997)		Via PubChem
32	The Good Scents Company Information System		Via PubChem
33	Miller MM et al; Environ Sci Technol 19: 522-9 (1985)		Via PubChem
34	IARC. Monographs on the Evaluation of the Carcinogenic Risk of Chemicals to Humans. Geneva: World Health Organization, International Agency for Research on Cancer, 1972-PRESENT. (Multivolume work). Available at: https://monographs.iarc.fr/ENG/Classification/index.php, p. V15 212 (1977)		Via PubChem
35	The Merck Index. 9th ed. Rahway, New Jersey: Merck & Co., Inc., 1976., p. 682		Via PubChem
36	Yaws CL; Handbook of Vapor Pressure. Volume 2 - C5 to C7 Compounds. Houston,TX: Gulf Pub Co (1994)		Via PubChem
37	Abraham MH et al; J Pharm Sci 83: 1085-100 (1994)		Via PubChem
38	Lewis, R.J. Sr.; Hawley's Condensed Chemical Dictionary 15th Edition. John Wiley & Sons, Inc. New York, NY 2007., p. 829		Via PubChem
39	Alarie Y et al; Toxicol Appl Pharmacol 134: 92-99 (1995)		Via PubChem
40	Tanii H, Hashimoto K; Toxicol Lett 30(1): 13-17 (1986)		Via PubChem
41	Isobaric Vapor–Liquid Equilibria for Binary Mixtures of Biomass-Derived γ-Valerolactone + Tetrahydrofuran and 2-Methyltetrahydrofuran	https://pubs.acs.org/doi/10.1021/acs.jced.0c00084
42	Chao J et al; J Phys Chem Ref Data 12: 1033-66 (1983)		Via PubChem
43	Haz-Map, Information on Hazardous Chemicals and Occupational Diseases	https://haz-map.com	Via PubChem
44	Lewis, R.J. Sr. (ed) Sax's Dangerous Properties of Industrial Materials. 11th Edition. Wiley-Interscience, Wiley & Sons, Inc. Hoboken, NJ. 2004., p. V3: 3692		Via PubChem
45	Howard HL; Acetone. Kirk-Othmer Encyclopedia of Chemical Technology. (1999-2015). New York, NY: John Wiley & Sons. Online Posting Date: Jan 14, 2011.		Via PubChem
46	DeVito SC; Nitriles. Kirk-Othmer Encyclopedia of Chemical Technology. (1999-2014). New York, NY: John Wiley & Sons. Online Posting Date: Sept 14, 2007.		Via PubChem
47	Viscosity of (ethane-1,2-diol + 1,2-dimethoxyethane + water) at temperatures from 263.15 K to 353.15 K	https://www.sciencedirect.com/science/article/pii/S0021961401909255
48	Density, relative permittivity, viscosity and speed of sound for 2-methoxyethanol + isobutylamine mixtures	https://www.tandfonline.com/doi/full/10.1080/00319100500215268?needAccess=true
49	Densities and Viscosities of 1,1,1-Trichloroethane with 13 Different Solvents at 298.15 K	https://pubs.acs.org/doi/abs/10.1021/je00022a003
50	Densities and Viscosities for Binary Mixtures of Ethyl Lactate with Methacrylic Acid, Benzyl Methacrylate, and 2-Hydroxyethyl Methacrylate at (298.15, 308.15, and 318.15) K	https://pubs.acs.org/doi/full/10.1021/je600568w
51	Databook of Green Solvents, 2014	https://www.sciencedirect.com/book/9781895198829/databook-of-green-solvents
52	Scope and Limitations of γ-Valerolactone (GVL) as a Green Solvent to be Used with Base for Fmoc Removal in Solid Phase Peptide Synthesis	https://www.mdpi.com/1420-3049/24/21/4004
53	Model of 1,1,1,3,3,3-Hexafluoro-propan-2-ol for Molecular Dynamics Simulations	https://pubs.acs.org/doi/10.1021/jp012476q
54	Densities, heat capacities, viscosities, 1H- and 13C-NMR spectra, and solvatochromic parameters of binary mixtures of 1,3-dimethyl-1,3-diazinan-2-one (DMPU) and water	https://www.sciencedirect.com/science/article/pii/S0021961421001646#s0095
55	TAITIR0 FUJINAGA, KOSUKE IZUTSU and SACHIKO SAKURA, HEXAMETHYLPHOSPHORAMIDE: PURIFICATION AND TESTS FOR PURITY, INTERNATIONAL UNION OF PURE AND APPLIED CHEMISTRY, ANALYTICAL CHEMISTRY DIVISION COMMISSION ON ELECTROANALYTICAL CHEMISTRY
56	Excess molar volumes and dynamic viscosities for binary mixtures of toluene + n-alkanes (C5–C10) at T = 298.15 K – Comparison with Prigogine–Flory–Patterson theory	https://www.sciencedirect.com/science/article/pii/S0021961405002454?via%3Dihub
57	Density and Viscosity Studies of Binary Mixtures of Acetonitrile with Methanol, Ethanol, Propan-1-ol, Propan-2-ol, Butan-1-ol, 2-Methylpropan-1-ol, and 2-Methylpropan-2-ol at (298.15, 303.15, 308.15, and 313.15) K	https://pubs.acs.org/doi/10.1021/je980028e
58	Lewis, R.J., Sr (Ed.). Hawley's Condensed Chemical Dictionary. 12th ed. New York, NY: Van Nostrand Rheinhold Co., 1993, p. 659		Via PubChem
59	Density, Viscosity, Refractive Index, and Freezing Point for Binary Mixtures of 1,1′-Bicyclohexyl with Alkylcyclohexane	https://pubs.acs.org/doi/10.1021/je500275j
60	Precise viscosity measurements of binary liquid mixtures of acetonitrile-water and 1,3-dimethyl-2-imidazolidinone-water	https://onlinelibrary.wiley.com/doi/epdf/10.1002/bbpc.19940980706
61	Anion Donicity of Liquid Electrolytes for Lithium Carbon Fluoride Batteries	https://onlinelibrary.wiley.com/doi/10.1002/anie.202211623	ESI
62	Densities and Viscosities of the Ternary Mixtures 2-Methyl-1-propanol (or 2-Methyl-2-propanol) + N-Hexane + 1-Chlorobutane at 298.15 K	https://pubs.acs.org/doi/10.1021/je800048f
63	Density, Viscosity, Vapor−Liquid Equilibrium, and Excess Molar Enthalpy of [Chloroform + Methyl tert-Butyl Ether]	https://pubs.acs.org/doi/10.1021/je100821g
64	Physical Properties and Hydrogen-bonding in the System Ethanol–2,2,2-Trifluoro-ethanol	https://pubs.acs.org/doi/abs/10.1021/j150568a034
65	Thermodynamic Functions of the Mixing of Methyl Methacrylate with Organic Solvents	https://link.springer.com/article/10.1134/S0036024419020262
66	The Empirical Treatment of Solvent-Solute Interactions: 15 Years of .pi.*	https://pubs.acs.org/doi/abs/10.1021/j100074a003
67	Control of Product Quality in Batch Crystallization of Pharmaceuticals and Fine Chemicals. Part 1: Design of the Crystallization Process and the Effect of Solvent	https://pubs.acs.org/doi/10.1021/op050049v
68	Pure Acetic Acid and Acetic Anhydride and the Electrical Conductance and Dielectric Constant of This System	https://pubs.acs.org/doi/10.1021/j100886a523
69	Critical compilation of scales of solvent parameters. Part I. Pure, non-hydrogen bond donor solvents	https://www.degruyter.com/document/doi/10.1351/pac199971040645/html
70	Mechanism of Ti-Catalyzed Oxidative Nitrene Transfer in [2 + 2 + 1] Pyrrole Synthesis from Alkynes and Azobenzene	https://pubs.acs.org/doi/10.1021/jacs.8b03546
71	Thermal Electric Polarization of Molecules	https://onlinelibrary.wiley.com/doi/abs/10.1002/bbpc.19961000108
72	Stenutz Organic Tables	https://www.stenutz.eu/chem
73	Review—Use of 1,1,1,3,3,3–hexafluoro–2–propanol (HFIP) Co-Solvent Mixtures in Organic Electrosynthesis	https://iopscience.iop.org/article/10.1149/1945-7111/abb83c
74	Dortmund Data Bank	http://www.ddbst.com/
75	Dielectric Constants, Viscosities, and Related Physical Properties of Several Substituted Liquid Ureas at Various Temperatures	https://pubs.acs.org/doi/10.1021/je60069a034
76	Computational Chemistry Comparison and Benchmark DataBase	https://cccbdb.nist.gov/diplistx.asp
77	Dielectric Constant of Water from 0 to 100 C	https://nvlpubs.nist.gov/nistpubs/jres/56/jresv56n1p1_a1b.pdf
78	3-Methoxybutan-2-one as a sustainable bio-based alternative to chlorinated solvents	https://www.ncbi.nlm.nih.gov/pmc/articles/PMC9044657/
79	Conversion of lignin pyrolysis oil to cyclohexyl methyl ethers as a promising biomass-derived solvent	https://pubs.rsc.org/en/content/articlelanding/2021/gc/d0gc04215c
80	Cyclic Carbonates as Green Alternative Solvents for the Heck Reaction	https://pubs.acs.org/doi/10.1021/sc5002287
81	Analysis of the Cybotactic Region of Two Renewable Lactone–Water Mixed-Solvent Systems that Exhibit Synergistic Kamlet–Taft Basicity	https://pubs.acs.org/doi/10.1021/acs.jpcb.6b03090
82	Methodology for Replacing Dipolar Aprotic Solvents Used in API Processing with Safe Hydrogen-Bond Donor and Acceptor Solvent-Pair Mixtures	https://pubs.acs.org/doi/abs/10.1021/acs.oprd.6b00401
83	Solvatochromic parameters for solvents of interest in green chemistry	https://pubs.rsc.org/en/content/articlelanding/2012/gc/c2gc16670d
84	Dynamic solvent effects in radical–radical coupling reactions: an almost bottleable localised singlet diradical	https://pubs.rsc.org/en/content/articlelanding/2020/cp/d0cp05235c
85	Hydrogen Bonding and Solvent Polarity Markers in the UV Resonance Raman Spectrum of Tryptophan: Application to Membrane Proteins	https://pubs.acs.org/doi/10.1021/jp905473y
86	HANSEN SOLUBILITY PARAMETERS A User’s Handbook Second Edition	https://www.researchgate.net/file.PostFileLoader.html?id=54e77596d685ccc40a8b45a1&assetKey=AS:273708806017053@1442268672663
87	Self-assembly of 2,3-dihydroxycholestane steroids into supramolecular organogels as a soft template for the in-situ generation of silicate nanomaterials	https://www.beilstein-journals.org/bjoc/articles/9/213
88	Hanson Solubility	https://www.hansen-solubility.com/contents/HSP_Calculations_Ruben-Manuel.xlsx
89	Use of γ-valerolactone and glycerol derivatives as bio-based renewable solvents for membrane preparation	https://pubs.rsc.org/en/content/articlelanding/2019/GC/C8GC03652G
90	Multicomponent Solubility Parameters for Single-Walled Carbon Nanotube−Solvent Mixtures	https://pubs.acs.org/doi/full/10.1021/nn900493u
91	Simple and modestly scalable synthesis of iso-Cyrene from levoglucosenone and its comparison to the bio-derived and polar aprotic solvent Cyrene®	https://www.publish.csiro.au/CH/CH22046	Calculated dipole with DFT
92	Sigma Aldrich	https://www.sigmaaldrich.com/GB/en	accessed 2023 14/03
93
94
